# Supplementary material for: Predictors of COVID-19 Pandemic-Related Pregnancy Stress: Prenatal and Postpartum Experiences in Canada
Source: Int J Environ Res Public Health. 2025 Aug 20;22(8):1302. doi: 10.3390/ijerph22081302 (PMC12386160; doi:10.3390/ijerph22081302)
Supplement: Supplementary file 1 [file ijerph-22-01302-s001.zip]

Archive with 1 entries (1 files):
- ijerph-3676134-supplementary.pdf
